# Supplementary material for: Low CO2 induces urea cycle intermediate accumulation in Arabidopsis thaliana
Source: PLoS One. 2019 Jan 16;14(1):e0210342. doi: 10.1371/journal.pone.0210342 (PMC6334940; doi:10.1371/journal.pone.0210342)
Supplement: S1 File — Table A: Parameters that are used for both identification and quantification of metabolites. The Fiehn retention-index was calculated by comparing the retention time of each metabolite with the retention time of fatty acid methyl esters (FAMEs). The indicated masses were checked for a linear correlation before they were was used for quantification of the metabolite. Table B: Metabolic response of A. thaliana plants shifted from 400 ppm to 100 ppm CO2. Table C: Metabolic response of A. thaliana plants shifted from 150 μE to 20 μE light intensity. Plants were grown in soil under short-day conditions (8/16 h day/night cycle) at a light intensity of 150 μE and 400 ppm CO2. After five weeks, half of the plants were shifted to a light intensity of 20 μE before onset of illumination. Whole rosettes were harvested directly after the shift, 30 min before onset of illumination (0 h), at midday (4 h), 1 h after offset of illumination (9 h), at the middle of the night (16 h), 30 min before onset of illumination of the following day (24 h), and at midday of the following day (28 h). Data represent the mean of three biological replicates. Significance was tested according to the two-tailed Student's t-test (* p<0,05; ** p<0.01). Table D: Results two-way ANOVA (Fig 3). Table E: Metabolic response of A. thaliana plants growing on sucrose supplemented media after a shift from 400 ppm to 100 ppm CO2. Plants were grown on 1/2 MS under shortday conditions (8/16 h day/night cycle) at a light intensity of 150 μE and 400 ppm CO2. The media of indicated plants was supplemented with 2% sucrose. After three weeks, half of the plants were shifted to 100 ppm CO2 before onset of illumination. Whole rosettes were harvested 30 min before onset of illumination of the following day (24 h), and at midday of the following day (28 h). Data represent the mean of five biological replicates. Significance was tested according to the two-tailed Student's t-test with p<0.05 between the CO2 condition and the [file pone.0210342.s001.xlsx]

## Sheet: Table A
Table A. Parameters that are used for identification and quantification of metabolites.
The Fiehn retention-index was calculated by comparing the retention time of each metabolite with the retention time of fatty acid methyl esters (FAMEs). The indicated masses were checked for a linear correlation before one of them was used for quantification of the metabolite.
metabolite	Fiehn-RI	masses
alanine	246681	116/190
b-alanine	428798	248/174
arginine / ornithine	615085	142/174
asparagine	551548	188/128
aspartate	476322	232/218
citrate	615343	273/183
citrulline	620234	157/256
fructose	634600	217/307
fumarate	388482	245/143
GABA	482140	174/304
glucose	645515	319/160
glutamate	526061	246/128
glycerate	373962	189/292
glycine	362016	174/248
inositol	723727	305/217
isoleucine	354293	158/218
a-ketoglutarate	506752	198/288
leucine	341936	158/232
lysine	659572	174/156
malate	459434	233/245
methionine	478227	176/128
oxo-proline / glutamine	481780	156/258
phenylalanine	532239	218/192
proline	360472	142/216
putrescine	580279	174/214
serine	390284	204/218
shikimic acid	611172	204/255
spermine	769192	174/200
succinate	368504	247/172
sucrose	908007	361/437
threonine	403723	218/291
tyrosine	669097	218/280
urea	329218	171/189
valine	310321	144/218

## Sheet: Table B
Table B. Metabolic response of A. thaliana plants shifted from 400 ppm to 100 ppm CO2.
Plants were grown in soil under shortday conditions (8/16 h day/night cycle) at a light intensity of 150 µE and 400 ppm CO2. After five weeks, half of the plants were shifted to 100 ppm CO2 before onset of illumination. Whole rosettes were harvested right after the shift, 30 min before onset of illumination (0h), at midday (4 h), 1 h after offset of illumination (9 h), at the middle of the night …
		0 h		4 h		9 h		16 h		24 h		28 h
		average	SD	average	SD	average	SD	average	SD	average	SD	average	SD
alanine	400 ppm	632.24	129.599	765.053	88.6313	681.473	108.165	615.232	158.563	622.093	111.384	966.383	197.437
	100 ppm	771.567	74.3878	**133.5	20.203	*463.6	130.453	681.551	238.323	622.838	180.304	**136.7	33.8049
b-alanine	400 ppm	14.7146	3.18402	13.1846	2.24617	24.6227	2.73179	20.1936	2.19295	13.5868	2.16442	14.9025	0.473998
	100 ppm	16.9478	2.68108	**72.1	25.0734	**121.6	18.5459	**107.2	18.0773	**95.0	22.2765	**121.7	13.6525
arginine / ornithine	400 ppm	58.1894	29.0361	107.529	57.3594	85.9041	12.9856	41.5894	9.58369	41.009	19.8928	107.713	23.5712
	100 ppm	47.4634	20.7755	383.6	238.841	870.1	706.037	**1260.7	560.54	**1580.3	728.208	**4317.1	1627.99
asparagine	400 ppm	229.908	121.407	381.211	189.185	509.128	85.3054	330.537	119.862	241.768	93.2381	462.847	95.4098
	100 ppm	289.536	96.6821	276.096	82.0261	462.085	243.032	*634.4	250.244	*651.1	269.391	778.124	307.012
aspartate	400 ppm	455.286	261.882	954.384	452.868	1291.86	399.699	782.445	192.297	627.598	151.705	1173.46	269.388
	100 ppm	664.945	203.891	*271.3	40.7417	*590.9	151.75	638.458	159.643	643.036	157.575	**321.4	141.954
citrate	400 ppm	221.054	115.813	482.795	261.614	289.297	139.223	308.215	100.078	305.289	113.583	599.084	204.683
	100 ppm	263.257	164.963	469.978	298.536	263.131	51.1522	255.332	101.786	242.733	68.6381	*283.2	133.45
citrulline	400 ppm	5.38431	2.63405	37.0726	30.5933	59.3828	18.8086	14.3697	11.0794	7.17154	5.90896	50.1677	14.8122
	100 ppm	6.27555	6.14243	67.7751	46.3963	**140.7	39.4141	*142.1	74.5329	*147.6	73.5282	**331.3	92.3135
fructose	400 ppm	101.127	14.3602	635.23	99.8165	136.772	30.7497	99.8231	22.1839	105.668	13.2692	758.408	328.354
	100 ppm	108.204	12.9683	**79.9	12.2996	**69.6	11.3844	*66.6	5.14505	**67.5	7.59679	**56.9	6.26738
fumarate	400 ppm	934.205	268.381	3207.15	1365.38	6208.95	1767.01	2806.31	715.436	1549.85	378.172	5002.53	1363.19
	100 ppm	1320.64	317.849	*1428.0	319.861	**1117.6	383.402	**858.2	132.527	**810.5	302.199	**840.2	305.003
GABA	400 ppm	48.4867	13.6828	48.6855	9.72041	44.0295	11.743	51.3109	13.1001	56.2958	5.81557	77.8697	25.2233
	100 ppm	55.9899	11.1552	*101.0	29.674	*69.0	15.7604	63.1526	10.1529	55.9157	20.828	90.0932	29.1433
glucose	400 ppm	289.183	54.1846	1994.27	256.592	614.93	71.6345	313.512	37.0154	280.847	52.629	2213.49	827.736
	100 ppm	318.358	71.8052	**196.0	52.3448	**195.1	41.7162	**216.0	47.56	205.349	52.5497	**209.8	33.7052
glutamate	400 ppm	1460.22	614.325	2194.98	856.86	2232.68	395.942	1942.18	487.27	1575.04	363.683	2665.32	541.806
	100 ppm	1636.04	320.564	2859.83	1047.6	1687.47	367.655	1447.87	408.163	1291.55	309.38	2231.82	559.219
glycerate	400 ppm	20.292	5.77802	247.507	29.0985	139.239	31.6767	28.5991	4.51902	20.279	5.51111	262.701	11.889
	100 ppm	24.847	5.78887	**26.4	6.15995	**28.3	10.4917	20.973	11.0874	15.4431	6.08757	**21.4	1.666
glycine	400 ppm	23.3115	4.59065	1057.62	230.026	1120.36	210.612	72.0293	13.1608	27.7875	2.95247	1213.94	560.96
	100 ppm	**34.2	4.54661	942.96	650.794	**353.6	195.753	65.8838	11.7356	103.314	156.706	673.01	327.883
inositol	400 ppm	282.056	52.137	265.9	28.52	319.754	25.4778	341.07	24.2109	310.875	63.0574	333.955	41.2539
	100 ppm	281.951	25.5745	286.009	53.3866	232.9	78.363	**170.2	29.1087	**150.7	58.7461	**112.8	12.5613
isoleucine	400 ppm	15.8546	3.69533	23.4526	2.25531	29.967	5.99323	15.3877	3.01923	14.5075	1.70696	28.525	2.99364
	100 ppm	17.7809	2.16511	**220.4	49.1009	**375.6	92.837	**391.5	81.3997	**393.9	55.8543	**528.4	138.23
a-ketoglutarate	400 ppm	10.8056	5.46396	43.8725	13.9651	34.836	8.98577	17.7829	6.09763	10.0681	1.72849	49.7156	12.8855
	100 ppm	7.93279	2.99595	68.4374	30.7209	*97.3	45.8887	**60.8	11.684	*52.4	35.7637	39.7822	16.4024
leucine	400 ppm	21.2397	5.75636	18.7042	1.84118	29.5186	6.81313	19.3492	4.42654	18.7615	3.01788	22.3031	1.70244
	100 ppm	22.9343	2.68215	**292.8	69.4926	**408.3	82.1288	**404.2	116.875	**386.6	71.2717	**452.9	117.886
lysine	400 ppm	19.8697	5.91139	22.9363	5.79497	23.5552	2.705	19.42	2.22774	17.4982	4.37485	24.7022	2.59987
	100 ppm	20.4173	3.34632	**174.9	54.5445	**309.8	60.9618	**279.4	39.0333	**319.2	55.1795	**435.4	59.3629
malate	400 ppm	462.326	173.002	1934.24	469.027	2802.07	639.411	1202.82	291.867	749.588	127.656	3167.08	836.06
	100 ppm	*705.2	130.192	*877.3	293.424	**756.0	219.848	**507.0	78.1225	*458.4	180.726	**554.5	112.311
methionine	400 ppm	5.62278	3.10983	15.5313	2.63847	12.4706	5.7505	6.16651	3.19763	5.40495	1.85237	9.85171	2.99834
	100 ppm	6.09551	1.68574	**9.5	1.9369	13.8898	3.88399	*13.7	3.82834	**14.1	1.95906	*19.1	7.40541
oxo-proline / glutamine	400 ppm	4982.97	1495.46	9382.62	3976.87	11037.3	2634.63	8690.77	1343.05	6511	1002.35	11007	2304.24
	100 ppm	7126.14	1915.87	8230.33	1741.29	*6299.6	750.409	**5445.2	854.555	5135.82	1290.47	*7193.5	418.809
phenylalanine	400 ppm	26.5126	10.6613	49.5258	6.35557	36.3352	6.78825	37.5312	5.41024	24.1566	2.36489	58.1342	10.0225
	100 ppm	24.3433	2.44414	**139.8	38.9953	**242.3	34.6873	**242.2	49.8756	**261.0	30.6041	**362.6	62.2595
proline	400 ppm	112.376	18.7334	304.097	32.3186	444.755	78.0485	203.093	69.712	131.343	30.5103	411.767	59.706
	100 ppm	136.403	24.8541	*224.0	50.8503	**241.0	84.6179	122.8	28.4777	123.369	57.6072	**110.6	36.333
putrescine	400 ppm	34.4925	9.0224	45.4256	13.2659	47.9397	12.1953	40.8127	8.22334	25.6943	6.95923	44.6439	10.5257
	100 ppm	33.7664	6.88841	31.0727	11.279	37.0385	10.0522	31.1642	9.59121	26.7321	12.0222	*27.6	8.96511
serine	400 ppm	279.015	56.9324	1148.36	187.881	1333.12	154.489	391.071	109.977	293.916	53.4912	1461.09	203.094
	100 ppm	361.2	39.1176	*1456.8	172.156	*2409.5	760.5	**2080.7	829.142	**1554.4	303.982	**902.7	188.276
shikimic acid	400 ppm	24.568	2.8642	44.0116	6.46418	58.8705	3.50691	42.9419	3.75795	26.8391	2.84012	49.3489	4.67376
	100 ppm	25.4065	1.67148	**16.0	2.14845	**10.6	2.46536	**9.2	1.59075	**7.1	2.10276	**5.4	0.687721
spermine	400 ppm	20.4133	6.79943	29.9093	11.3357	25.6189	5.3069	21.208	6.21378	19.3126	7.48714	30.1581	5.79852
	100 ppm	22.9544	7.52331	23.8163	4.52018	22.1622	7.04353	15.8836	7.64377	17.6198	5.37287	*20.4	4.39979
succinate	400 ppm	232.688	96.6571	217.226	67.7819	369.495	77.137	314.448	47.4455	254.765	52.7503	261.912	38.0928
	100 ppm	238.798	38.7786	192.583	41.9967	486.859	127.987	328.803	61.5724	332.377	95.6401	**179.1	18.8929
sucrose	400 ppm	274.643	165.037	510.675	155.426	183.827	93.3411	455.818	205.664	297.328	136.204	682.396	262.158
	100 ppm	292.987	166.734	**39.6	16.2567	*24.1	7.56536	*106.5	46.7454	*33.0	13.7137	*11.3	3.61314
threonine	400 ppm	202.38	32.346	687.706	103.331	1015.59	163.977	436.386	65.249	218.779	29.9937	805.175	70.4282
	100 ppm	239.8	8.85502	566.922	111.756	*727.8	16.8899	**733.6	136.64	**700.0	78.7748	735.393	114.085
tyrosine	400 ppm	1.84035	0.462376	2.32091	0.562665	2.90561	0.0875627	1.55012	0.280331	1.48032	0.496688	2.35711	0.365277
	100 ppm	1.85518	0.420511	**12.0	3.68633	**13.1	3.12143	**12.5	2.8629	**14.6	2.90738	**19.6	2.39449
urea	400 ppm	80.0965	11.1037	57.0243	17.762	71.906	22.7529	113.776	23.3861	90.3396	25.2432	48.9408	16.2443
	100 ppm	100.93	34.7654	**275.3	30.4182	**662.0	150.036	**722.3	192.535	**852.4	198.546	**1190.1	179.099
valine	400 ppm	70.2396	18.5812	70.559	11.3176	102.266	22.4631	81.293	23.5578	69.4345	11.7832	89.8625	17.2457
	100 ppm	81.643	14.5011	**278.5	75.4659	**423.2	106.802	**456.5	142.614	**469.2	92.436	**610.9	142.663

## Sheet: Table C
Table C. Metabolic response of A. thaliana plants shifted from 150 µE to 20 µE light intensity.
Plants were grown in soil under shortday conditions (8/16 h day/night cycle) at a light intensity of 150 µE and 400 ppm CO2. After five weeks, half of the plants were shifted to a light intensity of 20 µE before onset of illumination. Whole rosettes were harvested right after the shift, 30 min before onset of illumination (0h), at midday (4 h), 1 h after offset of illumination (9 h), at the middl…
		0 h		4 h		16 h		24 h		28 h
		average	SD	average	SD	average	SD	average	SD	average	SD
alanine	150 µE	459.836	220.048	438.683	21.8398	396.406	91.0636	408.052	58.4942
	20 µE			304.734	137.605	401.157	103.072	521.952	191.773	263.2	93.7564
b-alanine	150 µE	3.93954	0.518951	4.94145	0.861034	5.15684	0.264914	3.78659	1.02332
	20 µE			*9.3	1.75721	*20.5	6.17664	*21.2	6.14779	**14.8	1.9702
arginine / ornithine	150 µE	11.5224	4.42313	22.9623	11.4968	8.5095	1.47165	5.43565	2.92115
	20 µE			10.4816	5.62578	35.7188	36.6069	72.5694	62.0945	69.1	25.2109
asparagine	150 µE	2.72603	1.70764	1.83606	0.236909	1.97098	0.483953	1.06866	0.464779
	20 µE			1.26939	0.549278	2.23293	2.03239	5.43009	4.22218	8.48446	3.36746
aspartate	150 µE	143.108	34.9556	193.185	30.7099	187.601	63.3701	104.921	34.3737
	20 µE			111	23.4595	160.733	65.727	241.62	119.644	177.493	43.0515
citrate	150 µE	18.5553	2.54478	51.2588	20.4553	23.6352	15.3668	11.6733	6.98311
	20 µE			11	2.5945	15.1682	10.685	31.378	23.5051	28.4149	14.7059
citrulline	150 µE	0.637639	0.529194	1.04807	0.503966	0.283831	0.114346	0.0799442	0.138467
	20 µE			0.334331	0.162033	0.855974	0.967443	2.04477	1.6407	2.58676	0.899279
fructose	150 µE	32.9589	3.32438	454.026	105.019	42.6951	4.87643	32.4465	1.62668
	20 µE			*52.3	27.8323	**14.7	2.01258	11	9.67548	*99.3	39.1886
fumarate	150 µE	923.103	301.018	2074.47	253.392	1707.21	227.898	944.331	88.5535
	20 µE			**850.7	145.521	*766.9	21.2412	*679.7	132.133	**766.3	70.4887
GABA	150 µE	23.6757	5.62501	26.2344	10.1813	24.5165	2.41429	20.1537	3.29522
	20 µE			28.9085	10.0909	23.9643	14.2359	28.9053	10.2676	38.1295	7.125
glucose	150 µE	171.151	22.0763	1066.38	169.582	209.235	22.3318	176.862	10.1033
	20 µE			**172.8	42.4234	146.126	33.1343	145.494	60.2447	**238.5	57.5973
glutamate	150 µE	542.9	228.456	668.736	313.502	521.572	24.2616	317.786	159.665
	20 µE			339.98	156.038	271.026	221.308	414.452	285.826	653.803	186.51
glycerate	150 µE	7.38321	1.20527	105.327	16.5304	11.5548	2.43639	7.97246	1.88206
	20 µE			**13.7	2.44299	6.7	0.885285	6.09719	0.836234	**15.6	0.915702
glycine	150 µE	33.2137	32.6262	540.259	82.7733	37.7852	16.9166	37.0749	45.7819
	20 µE			**13.5	12.4456	33.1365	35.8105	11.8006	5.14781	**50.6	2.56976
inositol	150 µE	197.301	22.8078	201.67	55.7463	205.807	40.9793	185.962	18.8224
	20 µE			169.94	27.3006	170.108	23.4274	147.738	15.6709	120.896	24.1452
isoleucine	150 µE	17.1196	1.38112	24.978	1.87839	16.3703	2.29696	18.4389	3.47224
	20 µE			39.2	6.55363	*221.6	58.9141	*278.0	87.1986	**236.1	30.9817
leucine	150 µE	19.7541	0.479704	17.639	1.52248	15.7717	3.72226	19.596	3.40487
	20 µE			*37.7	7.34261	*246.0	74.2323	*276.4	101.22	*194.5	39.9368
lysine	150 µE	21.2908	2.63869	22.7379	5.41614	20.1271	1.2449	17.5148	4.33909
	20 µE			20.7157	2.61512	73.0992	41.356	133.665	84.241	102.3	37.3029
malate	150 µE	28.352	5.08779	109.364	37.2524	49.3346	16.993	23.6277	5.82218
	20 µE			32.3	7.56773	24.3933	5.55653	26.564	7.90541	44.1	9.74244
methionine	150 µE	8.59822	0.835368	24.7308	1.50551	10.6993	1.39385	7.9585	1.40517
	20 µE			*11.6	3.00192	9.24647	2.68476	13.1336	3.00484	19.9	0.754598
oxo-proline / glutamine	150 µE	339.062	104.247	615.27	179.34	457.832	155.791	306.383	64.954
	20 µE			386.185	84.2585	389.763	72.3326	416.492	98.2697	497.394	159.51
phenylalanine	150 µE	30.2575	7.2856	41.6121	6.28265	30.1709	4.27512	21.8305	4.79953
	20 µE			29.6077	10.5148	86.9	34.1714	137	52.5466	**122.2	16.9186
proline	150 µE	77.6586	18.7944	167.51	25.1496	95.5955	29.9004	78.2511	36.1503
	20 µE			*90.7	26.8994	110.991	66.475	116.584	53.3895	128.253	34.4755
putrescine	150 µE	77.7753	26.9085	73.1843	46.8511	72.4088	45.9296	61.2732	40.2373
	20 µE			49.6283	38.5727	28.5707	22.4069	27.2642	13.6829	64.7493	25.0064
serine	150 µE	365.055	33.2295	1075.66	130.694	476.073	80.6557	367.152	107.029
	20 µE			**495.3	114.698	622.845	137.124	646.629	151.019	947.943	87.2853
shikimic acid	150 µE	37.2067	1.93519	70.7706	5.19731	54.7827	7.46034	38.3159	4.23099
	20 µE			**32.3	0.928076	**18.9	0.703467	**13.6	1.565	**15.1	1.26989
spermine	150 µE	71.1053	30.4282	182.297	45.4935	115.611	42.1559	70.6249	48.2868
	20 µE			*70.9	27.3582	61.8604	66.3792	86.4163	85.552	101.241	57.593
succinate	150 µE	25.8035	4.75167	25.0773	6.48261	31.8334	5.82905	26.1661	3.36772
	20 µE			21.0307	9.04272	*19.0	4.04068	18.2611	5.53069	15.0468	3.17133
sucrose	150 µE	525.975	334.675	1131.47	456.279	1001.6	459.083	394.016	298.108
	20 µE			284.2	211.851	273.532	189.915	103.719	106.207	260.2	203.48
threonine	150 µE	77.6051	5.85502	220.273	13.7835	165.856	13.3947	88.8184	27.0586
	20 µE			**130.5	20.6761	174.447	31.0923	**215.4	34.8904	231.736	12.0944
tyrosine	150 µE	6.78161	2.11401	5.18494	1.31378	3.43953	0.529909	3.4204	0.651332
	20 µE			7.03546	1.36961	*46.1	14.7308	69	26.9359	*45.5	14.0853
urea	150 µE	34.6702	18.5538	41.2406	6.40139	54.2988	18.272	61.4106	23.5801
	20 µE			73.2923	24.3832	*220.3	68.9576	278.913	141.501	**288.6	16.6408
valine	150 µE	79.3445	25.0042	77.4171	19.0009	82.6254	23.3138	80.1364	23.1272
	20 µE			102.634	13.1951	**324.8	28.7134	424.2	166.067	*366.3	89.1768

## Sheet: Table D
Table D. Results two-way ANOVA (Fig 3).
low CO2
Factor 1: CO2 treatment (400 ppm, 100 ppm)
Factor 2: Time course (0h, 4h, 9h, 16h, 24h, 28h)
Level of significance of the population mean
	CO2 treatment	F-Wert	p-value	Time course	F-Wert	p-value	Interplay	F-Wert	p-value
Arg/Orn	significant	79235	< 0.001	significant	17551	< 0.001	yes	17.09	< 0.001
Citrulline	significant	87892	< 0.001	significant	18153	< 0.001	yes	11926	< 0.001
Urea	significant	411505	< 0.001	significant	34197	< 0.001	yes	34917	< 0.001
low light
Factor 1: Low light (150 µE, 20 µE)
Factor 2: Time course (0h, 4h, 16h, 24h, 28h)
Level of significance of the population mean
	Low light	F-Wert	p-value	Time course	F-Wert	p-value	Interplay	F-Wert	p-value
Arg/Orn	significant	7952	0.011	not significant	2124	0.116	no	2582	0.069
Citrulline	significant	6095	0.023	significant	2896	0.048	yes	3239	0.033
Urea	significant	48275	< 0.001	significant	8676	< 0.001	yes	6755	0.001

## Sheet: Table E
Table E. Metabolic response of A. thaliana plants growing on sucrose supplemented media after a shift from 400 ppm to 100 ppm CO2.
Plants were grown on 1/2 MS under shortday conditions (8/16 h day/night cycle) at a light intensity of 150 µE and 400 ppm CO2. The media of indicated plants was supplemented with 2 % sucrose. After three weeks, half of the plants were shifted to 100 ppm CO2 before onset of illumination. Whole rosettes were harvested 30 min before onset of illumination of the following day (24 h), and at midday of…
		24 h		28 h		24 h + sucrose		28 h + sucrose
		average	SD	average	SD	average	SD	average	SD
alanine	400 ppm	449.64	249.131	673.845	305.617	682.377	403.185	846.164	591.481
	100 ppm	284.73	76.5558	a127.6	45.103	357.001	101.816	184.215	64.9748
b-alanine	400 ppm	42.0096	12.9822	28.916	11.8462	48.9246	14.8299	b49.9	8.41952
	100 ppm	a106.9	28.9501	a145.4	56.927	80.5908	40.0995	a98.0	38.1214
arginine / ornithine	400 ppm	1125.76	702.39	966.636	478.952	700.365	122.177	593.702	255.675
	100 ppm	2203.17	1125.86	2300.9	1098.97	1497.7	694.316	1771.4	1027.86
asparagine	400 ppm	2948.27	1170.55	2480.76	620.5	3145.3	1173.37	2451.97	653.163
	100 ppm	a6282.0	2067.45	a4348.6	886.011	4403.16	1004.17	4027.54	2116.43
aspartate	400 ppm	1723.08	1014.53	1597.5	469.377	2336.07	807.418	1850.51	493.686
	100 ppm	1229.33	347.185	a654.9	208.643	a1282.2	432.26	a831.9	280.345
citrate	400 ppm	886.487	457.767	479.573	143.311	873.032	378.571	741.436	303.206
	100 ppm	732.536	175.785	424.624	168.511	709.637	335.108	438.01	233.521
citrulline	400 ppm	787.209	325.163	765.17	307.366	508.831	68.7701	505.507	154.516
	100 ppm	1116.97	453.776	1118.97	318.646	619.4	137.316	915.6	339.6
fructose	400 ppm	252.423	114.233	3842.83	1888.21	b6948.3	3462.13	b9556.7	3584.55
	100 ppm	176.983	82.5071	a891.2	667.697	b2969.8	1826.89	b6092.2	3335.46
fumarate	400 ppm	2370.78	2235.93	5946.47	5424.87	2613.24	1994.31	5953.64	5716.67
	100 ppm	1879.26	1246.03	3653.48	3389.36	1620.9	1486.96	2914.31	2119
GABA	400 ppm	79.0002	40.5553	96.0903	51.0413	120.4	33.7211	141.802	31.1866
	100 ppm	118.819	49.3215	212.645	125.337	103.806	50.0481	168.75	32.0477
glucose	400 ppm	370.438	193.112	3746.63	1459.69	b4557.2	2882.62	b7882.6	2018.67
	100 ppm	806.977	750.205	a1355.3	1170.78	1861.81	929.952	a3861.1	2245.73
glutamate	400 ppm	2832.91	1441.27	3364.26	1207.03	3349.35	1212.66	3810.04	963.435
	100 ppm	2764.26	731.279	3889.77	1341.64	2230.28	649.284	4141.67	1475.28
glycerate	400 ppm	20.9925	8.27816	247.346	132.384	43.2971	38.4233	327.118	143.818
	100 ppm	15.1787	3.5455	a64.0	34.8939	16.9918	7.21818	a82.5	33.7784
glycine	400 ppm	37.8257	13.8071	3725.12	1906.71	282.843	441.169	4920.87	1546.58
	100 ppm	a73.3	17.1547	10850.2	8075.11	48.2395	19.1887	a11895.1	3254.14
inositol	400 ppm	435.046	237.424	376.44	100.061	628.833	171.712	b941.8	284.953
	100 ppm	a109.5	29.6082	a164.1	58.7555	a221.2	123.28	a385.6	268.552
isoleucine	400 ppm	23.6588	6.78561	23.822	8.40832	23.074	4.96182	39.3544	17.9286
	100 ppm	a346.1	167.469	a399.4	257.117	a,b114.1	64.6145	189.646	161.9
a-ketoglutarate	400 ppm
	100 ppm
leucine	400 ppm	37.163	9.76903	31.8419	17.2893	41.038	3.62535	45.4047	19.092
	100 ppm	a328.8	165.126	a361.9	196.609	a,b116,6	51.6725	a208.1	130.878
lysine	400 ppm	80.4294	34.5789	43.0439	20.9676	78.3164	12.6706	63.8657	29.4725
	100 ppm	a481.4	103.697	a439.0	149.721	a,b269,5	120.265	251.9	141.982
malate	400 ppm	559.755	163.26	2749.44	1391.04	968.309	603.636	3341.84	1279.7
	100 ppm	405.969	86.7395	2213.2	1890.34	360.152	172.972	2367.84	941.47
methionine	400 ppm	59.753	27.6441	40.5399	23.9721	49.3585	18.2815	56.3534	15.1123
	100 ppm	a214.5	60.0932	a212.5	76.1356	a,b120,6	54.8165	106.231	65.7768
oxo-proline / glutamine	400 ppm	12943.9	3384.92	16074.7	4030.9	16915.2	3839.2	15290.6	2350.03
	100 ppm	19006.8	5961.04	17061	3915.11	13936.9	3184.73	14850.4	2757.02
phenylalanine	400 ppm	41.5442	7.0661	75.7792	21.2082	43.1885	12.9055	90.2926	20.1319
	100 ppm	a340.4	118.393	a444.4	180.861	a,b138,5	77.7802	b203.0	88.3251
proline	400 ppm	167.586	94.42	526.704	435.312	1047.04	1171.13	b3465.7	1202.14
	100 ppm	98.3515	19.4559	321.525	251.839	119.67	44.8383	a723.0	373.428
putrescine	400 ppm
	100 ppm
serine	400 ppm	336.154	254.146	1354.62	802.516	386.483	237.946	1622.43	917.746
	100 ppm	a4885.2	2988.21	1629.58	813.985	a3874,8	2217.79	1877.21	655.919
shikimic acid	400 ppm	38.2018	18.7164	78.2075	30.8598	57.602	43.3554	114.927	28.6498
	100 ppm	a10,9	7.15784	a19.9	13.1429	16.1779	8.72268	a33.6	24.9704
spermine	400 ppm
	100 ppm
succinate	400 ppm	153.662	86.6982	172.728	56.2796	180.283	88.2148	217.018	35.5435
	100 ppm	105.3	16.1567	115.321	22.6255	105.858	52.9456	a138.7	49.1799
sucrose	400 ppm	1298.4	437.552	4641.53	1831.67	b6091,9	2244.98	b8856.5	2562.16
	100 ppm	826.695	478.148	a1865.3	1536.07	b5390,2	2190.8	b7378.9	1644.25
threonine	400 ppm	154.449	74.9339	392.377	195.179	224.994	93.0432	653.242	220.05
	100 ppm	a696.0	146.965	737.1	267.22	a508,2	213.228	792.314	280.075
tyrosine	400 ppm	23.2528	8.9575	14.5715	5.15632	25.2517	2.02106	b25.7	9.17271
	100 ppm	a107.5	24.7816	a109.6	33.7328	b50.5	23.1701	65.5	29.3365
urea	400 ppm	5.8886	4.13833	1.6444	1.68623	9.29794	12.4925	8.88992	13.1629
	100 ppm	a40.9	21.7856	52.4	46.6946	20.6845	15.5327	26.8951	34.0717
valine	400 ppm	107.432	34.784	85.8486	30.8453	131.398	33.8448	132.521	33.5071
	100 ppm	a540.4	207.06	a564.2	303.219	b209.7	92.0734	332.397	228.498

## Sheet: Table F
Table F. Results two-way ANOVA per metabolite (Fig 5).
Factor 1: CO2 treatment (400 ppm, 100 ppm)
Factor 2: sugar supply (0% sucrose, 2% sucrose)
Level of significance of the population mean
Metabolite	CO2 treatment	F-Wert	p-value	Sugar supply	F-Wert	p-value	Interplay	F-Wert	p-value
Leucine	significant	22386	< 0.001	significant	7254	0.016	yes	7802	0.013
Lysine	significant	65996	< 0.001	significant	8618	0.01	yes	8281	0.011
Phenylalanine	significant	38302	< 0.001	significant	9888	0.006	yes	10215	0.006
Valine	significant	24328	< 0.001	significant	8758	0.009	yes	11.71	0.003
Arginine	significant	6296	0.026	significant	14022	0.002	no	0.045	0.835
Citrulline	significant	12307	0.003	not significant	0.14934	0.705	no	0.307	0.587
Ornithine	significant	98.55	< 0.001	not significant	2074	0.175	no	0.032	0.862
Urea	significant	12115	0.003	not significant	1591	0.225	no	0.3143	0.095
